# Supplementary material for: Maternal grandmothers buffer the effects of ethnic discrimination among pregnant Latina mothers
Source: Evol Hum Sci. 2023 Nov 9;6:e7. doi: 10.1017/ehs.2023.27 (PMC10955360; doi:10.1017/ehs.2023.27)
Supplement: Knorr and Fox supplementary material 3 — Knorr and Fox supplementary material [file S2513843X23000270sup003.zip]

Archive with 6 entries (6 files):
- SuppFig3.tif
- SuppFig2.tiff
- SuppFig1.tiff
- SM_Fig4c.tiff
- SM_Fig4b.tiff
- SM_Fig4a.png
